# Supplementary material for: Effect of various supplements on productive performance of honey bees, in the south Wollo Zone, Ethiopia
Source: PLoS One. 2024 May 29;19(5):e0303579. doi: 10.1371/journal.pone.0303579 (PMC11135746; doi:10.1371/journal.pone.0303579)
Supplement: S1 Raw data — (XLSX) [file pone.0303579.s007.xlsx]

## Sheet: FI
Tr	Col	FO	FR	FI	Perc
1	1	100	57	43	43
1	2	100	60	40	40
1	3	150	70	80	53.3
1	4	150	75	75	50
1	5	200	98	102	51
1	6	200	95	105	52.5
2	1	100	5	95	95
2	2	100	0	100	100
2	3	150	5	145	96.6
2	4	150	7	143	95.3
2	5	200	4	196	98
2	6	200	3	197	98.5
3	1	100	50	50	50
3	2	100	44	56	56
3	3	150	75	75	50
3	4	150	65	85	56.6
3	5	200	89	111	55.5
3	6	200	75	125	62.5
4	1	100	4	96	96
4	2	100	0	100	100
4	3	150	4	146	97.3
4	4	150	4	146	3.3
4	5	200	3	197	98.5
4	6	200	5	195	97.5
c	1	0	0	0	_
c	2	0	0	0	_
c	3	0	0	0	_
c	4	0	0	0	_
c	5	0	0	0	_
c	6	0	0	0	_
1	1	100	55	45	45
1	2	100	46	54	54
1	3	150	65	85	56.6
1	4	150	70	80	53.3
1	5	200	95	105	52.5
1	6	200	100	100	50
2	1	100	1	99	99
2	2	100	0	100	100
2	3	150	3	147	98
2	4	150	0	150	100
2	5	200	3	197	98.5
2	6	200	5	195	97.5
3	1	100	46	54	54
3	2	100	43	57	57
3	3	150	75	75	50
3	4	150	62	88	58.6
3	5	200	87	113	56.5
3	6	200	80	120	60
4	1	100	3	97	97
4	2	100	2	98	98
4	3	150	3	147	98
4	4	150	1	149	99.3
4	5	200	3	197	98.5
4	6	200	3	197	98.5
c	1	0	0	0	_
c	2	0	0	0	_
c	3	0	0	0	_
c	4	0	0	0	_
c	5	0	0	0	_
c	6	0	0	0	_
1	1	100	50	50	50
1	2	100	50	50	50
1	3	150	55	95	63.3
1	4	150	70	80	53.3
1	5	200	107	93	46.5
1	6	200	100	100	50
2	1	100	6	94	94
2	2	100	2	98	98
2	3	150	2	148	98.6
2	4	150	2	148	98.6
2	5	200	0	200	100
2	6	200	2	198	99
3	1	100	43	57	57
3	2	100	40	60	60
3	3	150	75	75	50
3	4	150	62	88	58.6
3	5	200	80	120	60
3	6	200	83	117	58.5
4	1	100	3	97	97
4	2	100	3	97	97
4	3	150	2	148	98.6
4	4	150	1	149	99.3
4	5	200	0	200	100
4	6	200	1	199	99.5
c	1	0	0	0	_
c	2	0	0	0	_
c	3	0	0	0	_
c	4	0	0	0	_
c	5	0	0	0	_
c	6	0	0	0	_
1	1	100	50	50	50
1	2	100	48	52	52
1	3	150	70	80	53.3
1	4	150	65	85	56.3
1	5	200	90	110	55
1	6	200	102	98	49
2	1	100	2	98	98
2	2	100	1	99	99
2	3	150	3	147	98
2	4	150	2	148	98.6
2	5	200	0	200	100
2	6	200	2	198	99
3	1	100	47	53	53
3	2	100	40	60	60
3	3	150	90	60	40
3	4	150	80	70	46.6
3	5	200	80	120	60
3	6	200	103	97	48.5
4	1	100	2	98	98
4	2	100	1	99	99
4	3	150	2	148	98.6
4	4	150	0	150	100
4	5	200	1	199	99.5
4	6	200	1	199	99.5
c	1	0	0	0	_
c	2	0	0	0	_
c	3	0	0	0	_
c	4	0	0	0	_
c	5	0	0	0	_
c	6	0	0	0	_
1	1	100	50	50	50
1	2	100	40	60	60
1	3	150	60	90	60
1	4	150	70	80	53.3
1	5	200	103	97	48.5
1	6	200	95	105	52.5
2	1	100	2	98	98
2	2	100	3	97	97
2	3	150	1	149	99.3
2	4	150	3	147	98
2	5	200	0	200	100
2	6	200	2	198	99
3	1	100	30	70	70
3	2	100	25	75	75
3	3	150	76	74	49.3
3	4	150	52	98	65.3
3	5	200	80	120	60
3	6	200	65	135	67.5
4	1	100	3	97	97
4	2	100	2	98	98
4	3	150	1	149	99.3
4	4	150	0	150	100
4	5	200	2	198	99
4	6	200	3	197	98.5
c	1	0	0	0	_
c	2	0	0	0	_
c	3	0	0	0	_
c	4	0	0	0	_
c	5	0	0	0	_
c	6	0	0	0	_
1	1	100	55	45	45
1	2	100	43	57	57
1	3	150	60	90	60
1	4	150	78	72	48
1	5	200	99	101	50.5
1	6	200	100	100	50
2	1	100	2	98	98
2	2	100	2	98	98
2	3	150	2	148	98.6
2	4	150	0	150	100
2	5	200	1	199	99.5
2	6	200	2	198	99
3	1	100	30	70	70
3	2	100	35	65	65
3	3	150	85	65	43.3
3	4	150	50	100	66.6
3	5	200	80	120	60
3	6	200	75	125	62.5
4	1	100	0	100	100
4	2	100	2	98	98
4	3	150	0	150	100
4	4	150	1	149	99.3
4	5	200	2	198	99
4	6	200	2	198	99
c	1	0	0	0	_
c	2	0	0	0	_
c	3	0	0	0	_
c	4	0	0	0	_
c	5	0	0	0	_
c	6	0	0	0	_
1	1	100	55	45	45
1	2	100	40	60	60
1	3	150	75	75	50
1	4	150	70	80	53.3
1	5	200	100	100	50
1	6	200	97	103	51.5
2	1	100	3	97	97
2	2	100	2	98	98
2	3	150	3	147	98
2	4	150	2	148	98.6
2	5	200	2	198	99
2	6	200	0	200	100
3	1	100	45	55	55
3	2	100	43	57	57
3	3	150	85	65	43.3
3	4	150	50	100	66.6
3	5	200	73	127	63.5
3	6	200	65	135	67.5
4	1	100	2	98	98
4	2	100	2	98	98
4	3	150	0	150	100
4	4	150	1	149	99.3
4	5	200	0	200	100
4	6	200	2	198	99
c	1	0	0	0	_
c	2	0	0	0	_
c	3	0	0	0	_
c	4	0	0	0	_
c	5	0	0	0	_
c	6	0	0	0	_
1	1	100	50	50	50
1	2	100	40	60	60
1	3	150	53	97	64.6
1	4	150	80	70	46.6
1	5	200	93	107	53.5
1	6	200	100	100	50
2	1	100	3	97	97
2	2	100	2	98	98
2	3	150	2	148	98.6
2	4	150	1	149	99.3
2	5	200	0	200	100
2	6	200	1	199	99.5
3	1	100	43	57	57
3	2	100	44	56	56
3	3	150	71	79	52.6
3	4	150	55	95	63.3
3	5	200	85	115	57.5
3	6	200	70	130	65
4	1	100	2	98	98
4	2	100	2	98	98
4	3	150	0	150	100
4	4	150	1	149	99.3
4	5	200	0	200	100
4	6	200	2	198	99
c	1	0	0	0	_
c	2	0	0	0	_
c	3	0	0	0	_
c	4	0	0	0	_
c	5	0	0	0	_
c	6	0	0	0	_
1	1	100	47	53	53
1	2	100	48	52	52
1	3	150	60	90	60
1	4	150	75	75	50
1	5	200	100	100	50
1	6	200	104	96	48
2	1	100	2	98	98
2	2	100	2	98	98
2	3	150	3	147	98
2	4	150	0	150	100
2	5	200	2	198	99
2	6	200	0	200	100
3	1	100	50	50	50
3	2	100	43	57	57
3	3	150	73	77	51.3
3	4	150	60	90	60
3	5	200	85	115	57.5
3	6	200	70	130	65
4	1	100	1	99	99
4	2	100	0	100	100
4	3	150	2	148	98.6
4	4	150	2	148	98.6
4	5	200	0	200	100
4	6	200	2	198	99
c	1	0	0	0	_
c	2	0	0	0	_
c	3	0	0	0	_
c	4	0	0	0	_
c	5	0	0	0	_
c	6	0	0	0	_
1	1	100	56	44	44
1	2	100	50	50	50
1	3	150	95	55	36.6
1	4	150	90	60	40
1	5	200	100	100	50
1	6	200	98	102	51
2	1	100	3	97	97
2	2	100	3	97	97
2	3	150	2	148	98.6
2	4	150	4	146	97.3
2	5	200	4	196	98
2	6	200	3	197	98.5
3	1	100	40	60	60
3	2	100	55	45	45
3	3	150	75	75	50
3	4	150	60	90	60
3	5	200	90	110	55
3	6	200	75	125	62.5
4	1	100	3	97	97
4	2	100	4	96	96
4	3	150	3	147	98
4	4	150	3	147	98
4	5	200	3	197	98.5
4	6	200	3	197	98.5
c	1	0	0	0	0
c	2	0	0	0	0
c	3	0	0	0	0
c	4	0	0	0	0
c	5	0	0	0	0
c	6	0	0	0	0
1	1	100	54	46	46
1	2	100	45	55	55
1	3	150	70	80	53.3
1	4	150	68	82	54.6
1	5	200	96	104	52
1	6	200	100	100	50
2	1	100	3	97	97
2	2	100	4	96	96
2	3	150	4	146	97.3
2	4	150	3	147	98
2	5	200	3	197	98.5
2	6	200	3	197	98.5
3	1	100	50	50	50
3	2	100	45	55	55
3	3	150	68	82	54.6
3	4	150	52	98	65.3
3	5	200	95	105	52.5
3	6	200	98	102	51
4	1	100	4	96	96
4	2	100	4	96	96
4	3	150	3	147	98
4	4	150	3	147	98
4	5	200	3	197	98.5
4	6	200	3	197	98.5
c	1	0	0	0	0
c	2	0	0	0	0
c	3	0	0	0	0
c	4	0	0	0	0
c	5	0	0	0	0
c	6	0	0	0	0
1	1	100	60	40	40
1	2	100	50	50	50
1	3	150	78	72	48
1	4	150	77	73	48.6
1	5	200	100	100	50
1	6	200	100	100	50
2	1	100	3	97	97
2	2	100	2	98	98
2	3	150	3	147	98
2	4	150	3	147	98
2	5	200	2	198	99
2	6	200	4	196	98
3	1	100	50	50	50
3	2	100	40	60	60
3	3	150	67	83	55.3
3	4	150	65	85	56.6
3	5	200	95	105	52.5
3	6	200	93	107	53.5
4	1	100	2	98	98
4	2	100	2	98	98
4	3	150	3	147	98
4	4	150	4	146	97.3
4	5	200	3	197	98.5
4	6	200	2	198	99
c	1	0	0	0	0
c	2	0	0	0	0
c	3	0	0	0	0
c	4	0	0	0	0
c	5	0	0	0	0
c	6	0	0	0	0
1	1	100	45	55	55
1	2	100	50	50	50
1	3	150	60	90	60
1	4	150	65	85	56.6
1	5	200	80	120	60
1	6	200	85	115	57.5
2	1	100	2	98	98
2	2	100	3	97	97
2	3	150	0	150	100
2	4	150	2	148	98.6
2	5	200	0	200	100
2	6	200	2	198	99
3	1	100	38	62	62
3	2	100	35	65	65
3	3	150	64	86	57.3
3	4	150	53	97	64.6
3	5	200	78	122	61
3	6	200	66	134	67
4	1	100	2	98	98
4	2	100	0	100	100
4	3	150	0	150	100
4	4	150	2	148	98.6
4	5	200	3	197	98.5
4	6	200	0	200	100
c	1	0	0	0	_
c	2	0	0	0	_
c	3	0	0	0	_
c	4	0	0	0	_
c	5	0	0	0	_
c	6	0	0	0	_
1	1	100	42	58	58
1	2	100	37	63	63
1	3	150	53	97	64.6
1	4	150	60	90	60
1	5	200	80	120	60
1	6	200	82	118	59
2	1	100	0	100	100
2	2	100	1	99	99
2	3	150	0	150	100
2	4	150	2	148	98.6
2	5	200	0	200	100
2	6	200	2	198	99
3	1	100	35	65	65
3	2	100	32	68	68
3	3	150	64	86	57.3
3	4	150	53	97	64.6
3	5	200	76	124	62
3	6	200	70	130	65
4	1	100	2	98	98
4	2	100	2	98	98
4	3	150	0	150	100
4	4	150	1	149	99.3
4	5	200	0	200	100
4	6	200	0	200	100
c	1	0	0	0	_
c	2	0	0	0	_
c	3	0	0	0	_
c	4	0	0	0	_
c	5	0	0	0	_
c	6	0	0	0	_
1	1	100	40	60	60
1	2	100	37	63	63
1	3	150	45	105	70
1	4	150	62	88	58.6
1	5	200	99	101	50.5
1	6	200	84	116	58
2	1	100	3	97	97
2	2	100	0	100	100
2	3	150	1	149	99.3
2	4	150	0	150	100
2	5	200	2	198	99
2	6	200	0	200	100
3	1	100	32	68	68
3	2	100	30	70	70
3	3	150	64	86	57.3
3	4	150	53	97	64.6
3	5	200	70	130	65
3	6	200	72	128	64
4	1	100	1	99	99
4	2	100	0	100	100
4	3	150	2	148	98.6
4	4	150	0	150	100
4	5	200	0	200	100
4	6	200	1	199	99.5
c	1	0	0	0	_
c	2	0	0	0	_
c	3	0	0	0	_
c	4	0	0	0	_
c	5	0		0	_
c	6	0	0	0	_
1	1	100	41	59	59
1	2	100	40	60	60
1	3	150	60	90	60
1	4	150	54	96	64
1	5	200	82	118	59
1	6	200	90	110	55
2	1	100	2	98	98
2	2	100	1	99	99
2	3	150	0	150	100
2	4	150	0	150	100
2	5	200	0	200	100
2	6	200	1	199	99.5
3	1	100	36	64	64
3	2	100	30	70	70
3	3	150	80	70	46.6
3	4	150	70	80	53.3
3	5	200	79	121	60.5
3	6	200	93	107	53.5
4	1	100	1	99	99
4	2	100	0	100	100
4	3	150	1	149	99.3
4	4	150	0	150	100
4	5	200	0	200	100
4	6	200	0	200	100
c	1	0	0	0	_
c	2	0	0	0	_
c	3	0	0	0	_
c	4	0	0	0	_
c	5	0	0	0	_
c	6	0	0	0	_
1	1	100	40	60	60
1	2	100	30	70	70
1	3	150	50	100	66.6
1	4	150	55	95	63.3
1	5	200	91	109	54.5
1	6	200	86	114	57
2	1	100	1	99	99
2	2	100	2	98	98
2	3	150	0	150	100
2	4	150	0	150	100
2	5	200	0	200	100
2	6	200	1	199	99.5
3	1	100	20	80	80
3	2	100	25	75	75
3	3	150	65	85	56.6
3	4	150	47	103	68.6
3	5	200	73	127	63.5
3	6	200	52	148	74
4	1	100	2	98	98
4	2	100	1	99	99
4	3	150	0	150	100
4	4	150	0	150	100
4	5	200	0	200	100
4	6	200	0	200	100
c	1	0	0	0	_
c	2	0		0	_
c	3	0	0	0	_
c	4	0	0	0	_
c	5	0	0	0	_
c	6	0	0	0	_
1	1	100	45	55	55
1	2	100	32	68	68
1	3	150	50	100	66.6
1	4	150	64	86	57.3
1	5	200	80	120	60
1	6	200	91	109	54.5
2	1	100		100	100
2	2	100	1	99	99
2	3	150	1	149	99.3
2	4	150	0	150	100
2	5	200	0	200	100
2	6	200	0	200	100
3	1	100	20	80	80
3	2	100	26	74	74
3	3	150	74	76	50.6
3	4	150	40	110	73.3
3	5	200	70	130	65
3	6	200	75	125	62.5
4	1	100	1	99	99
4	2	100	0	100	100
4	3	150	1	149	99.3
4	4	150	0	150	100
4	5	200	0	200	100
4	6	200	0	200	100
c	1	0	0	0	_
c	2	0	0	0	_
c	3	0	0	0	_
c	4	0	0	0	_
c	5	0	0	0	_
c	6	0	0	0	_
1	1	100	45	55	55
1	2	100	30	70	70
1	3	150	65	85	56.6
1	4	150	60	90	60
1	5	200	90	110	55
1	6	200	94	106	53
2	1	100	1	99	99
2	2	100	2	98	98
2	3	150	0	150	100
2	4	150	1	149	99.3
2	5	200	0	200	100
2	6	200	0	200	100
3	1	100	35	65	65
3	2	100	32	68	68
3	3	150	76	74	49.3
3	4	150	40	110	73.3
3	5	200	63	137	68.5
3	6	200	55	145	72.5
4	1	100	1	99	99
4	2	100	0	100	100
4	3	150	1	149	99.3
4	4	150	0	150	100
4	5	200	0	200	100
4	6	200	0	200	100
c	1	0	0	0	_
c	2	0	0	0	_
c	3	0	0	0	_
c	4	0	0	0	_
c	5	0	0	0	_
c	6	0	0	0	_
1	1	100	41	59	59
1	2	100	32	68	68
1	3	150	71	79	52.6
1	4	150	62	88	58.6
1	5	200	84	116	58
1	6	200	93	107	53.5
2	1	100	2	98	98
2	2	100	1	99	99
2	3	150	0	150	100
2	4	150	0	150	100
2	5	200	0	200	100
2	6	200	0	200	100
3	1	100	35	65	65
3	2	100	32	68	68
3	3	150	60	90	60
3	4	150	64	86	57.3
3	5	200	76	124	62
3	6	200	63	137	68.5
4	1	100	1	99	99
4	2	100	1	99	99
4	3	150	0	150	100
4	4	150	0	150	100
4	5	200	0	200	100
4	6	200	0	200	100
c	1	0	0	0	_
c	2	0	0	0	_
c	3	0	0	0	_
c	4	0	0	0	_
c	5	0	0	0	_
c	6	0	0	0	_
1	1	100	38	62	62
1	2	100	39	61	61
1	3	150	52	98	65.3
1	4	150	68	82	54.6
1	5	200	92	108	54
1	6	200	94	106	53
2	1	100	1	99	99
2	2	100	1	99	99
2	3	150	0	150	100
2	4	150	0	150	100
2	5	200	0	200	100
2	6	200	0	200	100
3	1	100	40	60	60
3	2	100	34	66	66
3	3	150	64	86	57.3
3	4	150	50	100	66.6
3	5	200	76	124	62
3	6	200	67	133	66.5
4	1	100	1	99	99
4	2	100	1	99	99
4	3	150	0	150	100
4	4	150	0	150	100
4	5	200	0	200	100
4	6	200	0	200	100
c	1	0	0	0	_
c	2	0	0	0	_
c	3	0	0	0	_
c	4	0	0	0	_
c	5	0	0	0	_
c	6	0	0	0	_
1	1	100	44	56	56
1	2	100	42	58	58
1	3	150	86	64	42.6
1	4	150	83	67	44.6
1	5	200	91	109	54.5
1	6	200	80	120	60
2	1	100	1	99	99
2	2	100	2	98	98
2	3	150	0	150	100
2	4	150	0	150	100
2	5	200	0	200	100
2	6	200	0	200	100
3	1	100	32	68	68
3	2	100	43	57	57
3	3	150	67	83	55.3
3	4	150	33	117	78
3	5	200	83	117	58.5
3	6	200	62	138	69
4	1	100	1	99	99
4	2	100	1	99	99
4	3	150	0	150	100
4	4	150	0	150	100
4	5	200	0	200	100
4	6	200	0	200	100
c	1	0	0	0	_
c	2	0	0	0	_
c	3	0	0	0	_
c	4	0	0	0	_
c	5	0	0	0	_
c	6	0	0	0	_
1	1	100	46	54	54
1	2	100	34	66	66
1	3	150	60	90	60
1	4	150	57	93	62
1	5	200	87	113	56.5
1	6	200	92	108	54
2	1	100	2	98	98
2	2	100	1	99	99
2	3	150	0	150	100
2	4	150	0	150	100
2	5	200	0	200	100
2	6	200	0	200	100
3	1	100	41	59	59
3	2	100	36	64	64
3	3	150	57	93	62
3	4	150	45	105	70
3	5	200	87	113	56.5
3	6	200	83	117	58.5
4	1	100	1	99	99
4	2	100	1	99	99
4	3	150	0	150	100
4	4	150	0	150	100
4	5	200	0	200	100
4	6	200	0	200	100
c	1	0	0	0	_
c	2	0	0	0	_
c	3	0	0	0	_
c	4	0	0	0	_
c	5	0	0	0	_
c	6	0	0	0	_

## Sheet: NA
Date	T	Col	NA
3_2_2021	1	1	25
3_2_2021	1	2	25
3_2_2021	1	3	30
3_2_2021	1	4	30
3_2_2021	1	5	35
3_2_2021	1	6	35
3_2_2021	2	1	25
3_2_2021	2	2	25
3_2_2021	2	3	30
3_2_2021	2	4	30
3_2_2021	2	5	35
3_2_2021	2	6	35
3_2_2021	3	1	25
3_2_2021	3	2	25
3_2_2021	3	3	30
3_2_2021	3	4	30
3_2_2021	3	5	35
3_2_2021	3	6	35
3_2_2021	4	1	25
3_2_2021	4	2	25
3_2_2021	4	3	30
3_2_2021	4	4	30
3_2_2021	4	5	35
3_2_2021	4	6	35
3_2_2021	c	1	25
3_2_2021	c	2	25
3_2_2021	c	3	30
3_2_2021	c	4	30
3_2_2021	c	5	35
3_2_2021	c	6	35
24_2_2021	1	1	26
24_2_2021	1	2	25
24_2_2021	1	3	31
24_2_2021	1	4	30
24_2_2021	1	5	34
24_2_2021	1	6	35
24_2_2021	2	1	27
24_2_2021	2	2	28
24_2_2021	2	3	32
24_2_2021	2	4	34
24_2_2021	2	5	40
24_2_2021	2	6	43
24_2_2021	3	1	26
24_2_2021	3	2	25
24_2_2021	3	3	32
24_2_2021	3	4	30
24_2_2021	3	5	37
24_2_2021	3	6	35
24_2_2021	4	1	28
24_2_2021	4	2	29
24_2_2021	4	3	35
24_2_2021	4	4	34
24_2_2021	4	5	40
24_2_2021	4	6	38
24_2_2021	c	1	22
24_2_2021	c	2	20
24_2_2021	c	3	26
24_2_2021	c	4	25
24_2_2021	c	5	27
24_2_2021	c	6	30
15_3_2021	1	1	26
15_3_2021	1	2	27
15_3_2021	1	3	32
15_3_2021	1	4	33
15_3_2021	1	5	37
15_3_2021	1	6	38
15_3_2021	2	1	32
15_3_2021	2	2	33
15_3_2021	2	3	38
15_3_2021	2	4	39
15_3_2021	2	5	43
15_3_2021	2	6	47
15_3_2021	3	1	26
15_3_2021	3	2	28
15_3_2021	3	3	33
15_3_2021	3	4	34
15_3_2021	3	5	43
15_3_2021	3	6	40
15_3_2021	4	1	32
15_3_2021	4	2	36
15_3_2021	4	3	41
15_3_2021	4	4	40
15_3_2021	4	5	48
15_3_2021	4	6	50
15_3_2021	c	1	17
15_3_2021	c	2	15
15_3_2021	c	3	18
15_3_2021	c	4	16
15_3_2021	c	5	18
15_3_2021	c	6	20
6_4_2021	1	1	32
6_4_2021	1	2	33
6_4_2021	1	3	37
6_4_2021	1	4	38
6_4_2021	1	5	48
6_4_2021	1	6	51
6_4_2021	2	1	50
6_4_2021	2	2	49
6_4_2021	2	3	55
6_4_2021	2	4	57
6_4_2021	2	5	66
6_4_2021	2	6	70
6_4_2021	3	1	35
6_4_2021	3	2	36
6_4_2021	3	3	38
6_4_2021	3	4	40
6_4_2021	3	5	52
6_4_2021	3	6	50
6_4_2021	4	1	53
6_4_2021	4	2	54
6_4_2021	4	3	66
6_4_2021	4	4	64
6_4_2021	4	5	73
6_4_2021	4	6	78
6_4_2021	c	1	9
6_4_2021	c	2	8
6_4_2021	c	3	6
6_4_2021	c	4	7
6_4_2021	c	5	9
6_4_2021	c	6	8
27_4_2021	1	1	45
27_4_2021	1	2	43
27_4_2021	1	3	46
27_4_2021	1	4	45
27_4_2021	1	5	55
27_4_2021	1	6	56
27_4_2021	2	1	65
27_4_2021	2	2	65
27_4_2021	2	3	70
27_4_2021	2	4	72
27_4_2021	2	5	85
27_4_2021	2	6	85
27_4_2021	3	1	49
27_4_2021	3	2	47
27_4_2021	3	3	57
27_4_2021	3	4	56
27_4_2021	3	5	71
27_4_2021	3	6	73
27_4_2021	4	1	70
27_4_2021	4	2	73
27_4_2021	4	3	80
27_4_2021	4	4	80
27_4_2021	4	5	100
27_4_2021	4	6	105
27_4_2021	c	1	5
27_4_2021	c	2	4
27_4_2021	c	3	3
27_4_2021	c	4	4
27_4_2021	c	5	5
27_4_2021	c	6	6
28_7_2021	1	1	24
28_7_2021	1	2	26
28_7_2021	1	3	28
28_7_2021	1	4	32
28_7_2021	1	5	34
28_7_2021	1	6	36
28_7_2021	2	1	26
28_7_2021	2	2	28
28_7_2021	2	3	32
28_7_2021	2	4	35
28_7_2021	2	5	40
28_7_2021	2	6	43
28_7_2021	3	1	27
28_7_2021	3	2	23
28_7_2021	3	3	29
28_7_2021	3	4	31
28_7_2021	3	5	33
28_7_2021	3	6	37
28_7_2021	4	1	28
28_7_2021	4	2	29
28_7_2021	4	3	35
28_7_2021	4	4	34
28_7_2021	4	5	40
28_7_2021	4	6	38
28_7_2021	c	1	23
28_7_2021	c	2	22
28_7_2021	c	3	25
28_7_2021	c	4	28
28_7_2021	c	5	30
28_7_2021	c	6	31
19_8_2021	1	1	26
19_8_2021	1	2	28
19_8_2021	1	3	33
19_8_2021	1	4	35
19_8_2021	1	5	40
19_8_2021	1	6	39
19_8_2021	2	1	35
19_8_2021	2	2	36
19_8_2021	2	3	40
19_8_2021	2	4	43
19_8_2021	2	5	47
19_8_2021	2	6	52
19_8_2021	3	1	28
19_8_2021	3	2	29
19_8_2021	3	3	35
19_8_2021	3	4	37
19_8_2021	3	5	43
19_8_2021	3	6	42
19_8_2021	4	1	35
19_8_2021	4	2	38
19_8_2021	4	3	42
19_8_2021	4	4	44
19_8_2021	4	5	50
19_8_2021	4	6	52
19_8_2021	c	1	17
19_8_2021	c	2	19
19_8_2021	c	3	17
19_8_2021	c	4	21
19_8_2021	c	5	18
19_8_2021	c	6	22
10_9_2021	1	1	35
10_9_2021	1	2	36
10_9_2021	1	3	37
10_9_2021	1	4	43
10_9_2021	1	5	51
10_9_2021	1	6	52
10_9_2021	2	1	52
10_9_2021	2	2	53
10_9_2021	2	3	58
10_9_2021	2	4	62
10_9_2021	2	5	70
10_9_2021	2	6	75
10_9_2021	3	1	38
10_9_2021	3	2	37
10_9_2021	3	3	43
10_9_2021	3	4	42
10_9_2021	3	5	55
10_9_2021	3	6	53
10_9_2021	4	1	54
10_9_2021	4	2	58
10_9_2021	4	3	68
10_9_2021	4	4	65
10_9_2021	4	5	75
10_9_2021	4	6	80
10_9_2021	c	1	7
10_9_2021	c	2	13
10_9_2021	c	3	12
10_9_2021	c	4	13
10_9_2021	c	5	9
10_9_2021	c	6	11
1_10_2021	1	1	43
1_10_2021	1	2	47
1_10_2021	1	3	49
1_10_2021	1	4	51
1_10_2021	1	5	55
1_10_2021	1	6	65
1_10_2021	2	1	68
1_10_2021	2	2	72
1_10_2021	2	3	75
1_10_2021	2	4	77
1_10_2021	2	5	87
1_10_2021	2	6	93
1_10_2021	3	1	48
1_10_2021	3	2	52
1_10_2021	3	3	59
1_10_2021	3	4	61
1_10_2021	3	5	75
1_10_2021	3	6	70
1_10_2021	4	1	75
1_10_2021	4	2	78
1_10_2021	4	3	83
1_10_2021	4	4	88
1_10_2021	4	5	105
1_10_2021	4	6	110
1_10_2021	c	1	8
1_10_2021	c	2	5
1_10_2021	c	3	9
1_10_2021	c	4	6
1_10_2021	c	5	5
1_10_2021	c	6	8

## Sheet: ECO
TR	Col	COL USD	CoF	COF USD	CoL	COL USD	HY	CS	CS USD	GE	GE USD	P of h/kg	PH/kg	GR	GR USD	NP	NP USD
1	1	0.0176199	86	1.51531	0	0	1.5	2.75	0.0484548	86	1.51531	400	7.04797	600	10.572	514	9.05665
1	2	0.0352399	86	1.51531	7	0.12334	2	2.75	0.0484548	93	1.63865	400	7.04797	800	14.0959	707	12.4573
1	3	0.0528598	128.5	2.26416	0	0	2.5	4.25	0.0748847	128.5	2.26416	400	7.04797	1000	17.6199	871.5	15.3558
1	4	0.0704797	128.5	2.26416	0	0	2.5	4.25	0.0748847	128.5	2.26416	400	7.04797	1000	17.6199	871.5	15.3558
1	5	0.0880997	170.3	3.00067	0	0	3.5	6.25	0.110125	170.3	3.00067	400	7.04797	1400	24.6679	1229.7	21.6672
1	6	0.10572	170.3	3.00067	0	0	3.5	6.25	0.110125	170.3	3.00067	400	7.04797	1400	24.6679	1229.7	21.6672
2	1	0.0176199	135.2	2.38222	7	0.12334	3.5	3.5	0.0616698	142.2	2.50555	400	7.04797	1400	24.6679	1257.8	22.1624
2	2	0.0352399	135.2	2.38222	0	0	3.75	3.5	0.0616698	135.2	2.38222	400	7.04797	1500	26.4299	1364.8	24.0477
2	3	0.0528598	193.1	3.40241	0	0	4.75	5	0.0880997	193.1	3.40241	400	7.04797	1900	33.4779	1706.9	30.0755
2	4	0.0704797	193.1	3.40241	0	0	4.75	5	0.0880997	193.1	3.40241	400	7.04797	1900	33.4779	1706.9	30.0755
2	5	0.0880997	241.3	4.25169	0	0	6.75	8	0.140959	241.3	4.25169	400	7.04797	2700	47.5738	2458.7	43.3221
2	6	0.10572	241.3	4.25169	0	0	6.75	8.5	0.149769	241.3	4.25169	400	7.04797	2700	47.5738	2458.7	43.3221
3	1	0.0176199	359.9	6.34141	7	0.12334	1.5	3	0.0528598	366.9	6.46475	400	7.04797	600	10.572	233.1	4.10721
3	2	0.0352399	359.9	6.34141	0	0	1.5	3	0.0528598	359.9	6.34141	400	7.04797	600	10.572	240.1	4.23055
3	3	0.0528598	505.1	8.89983	0	0	3.5	4.5	0.0792897	505.1	8.89983	400	7.04797	1400	24.6679	894.9	15.7681
3	4	0.0704797	505.1	8.89983	0	0	3.5	4.5	0.0792897	505.1	8.89983	400	7.04797	1400	24.6679	894.9	15.7681
3	5	0.0880997	615.7	10.8486	0	0	4	6.5	0.11453	615.7	10.8486	400	7.04797	1600	28.1919	984.3	17.3433
3	6	0.10572	615.7	10.8486	0	0	4	6.5	0.11453	615.7	10.8486	400	7.04797	1600	28.1919	984.3	17.3433
4	1	0.0176199	51.4	0.905665	7	0.12334	3.5	5.25	0.0925047	58.4	1.029	400	7.04797	1400	24.6679	1341.6	23.6389
4	2	0.0352399	51.4	0.905665	0	0	3.5	5.5	0.0969096	51.4	0.905665	400	7.04797	1400	24.6679	1348.6	23.7622
4	3	0.0528598	77.2	1.36026	0	0	6.5	6.5	0.11453	77.2	1.36026	400	7.04797	2600	45.8118	2522.8	44.4516
4	4	0.0704797	77.2	1.36026	0	0	6.5	6.5	0.11453	77.2	1.36026	400	7.04797	2600	45.8118	2522.8	44.4516
4	5	0.0880997	103.8	1.82895	0	0	8	9	0.158579	103.8	1.82895	400	7.04797	3200	56.3838	3096.2	54.5548
4	6	0.10572	103.8	1.82895	0	0	8	9.5	0.167389	103.8	1.82895	400	7.04797	3200	56.3838	3096.2	54.5548
5	1	0.0176199	0	0	0	0	0.5	2	0.0352399	0	0	400	7.04797	200	3.52399	200	3.52399
5	2	0.0352399	0	0	0	0	0.5	2	0.0352399	0	0	400	7.04797	200	3.52399	200	3.52399
5	3	0.0528598	0	0	0	0	1	2.75	0.0484548	0	0	400	7.04797	400	7.04797	400	7.04797
5	4	0.0704797	0	0	0	0	1	2.75	0.0484548	0	0	400	7.04797	400	7.04797	400	7.04797
5	5	0.0880997	0	0	0	0	1.5	3.5	0.0616698	0	0	400	7.04797	600	10.572	600	10.572
5	6	0.10572	0	0	0	0	1.5	3.5	0.0616698	0	0	400	7.04797	600	10.572	600	10.572
1	1	0.0176199	78.5	1.38316	8	0.140959	2.5	3.5	0.0616698	86.5	1.52412	450	7.92897	1125	19.8224	1038.5	18.2983
1	2	0.0352399	78.5	1.38316	0	0	2.5	3.25	0.0572648	78.5	1.38316	450	7.92897	1125	19.8224	1046.5	18.4393
1	3	0.0528598	117	2.06153	0	0	3	5	0.0880997	117	2.06153	450	7.92897	1350	23.7869	1233	21.7254
1	4	0.0704797	117	2.06153	0	0	3	5.25	0.0925047	117	2.06153	450	7.92897	1350	23.7869	1233	21.7254
1	5	0.0880997	154.8	2.72757	0	0	3.5	7.5	0.13215	154.8	2.72757	450	7.92897	1575	27.7514	1420.2	25.0238
1	6	0.10572	154.8	2.72757	0	0	3.5	7.75	0.136554	154.8	2.72757	450	7.92897	1575	27.7514	1420.2	25.0238
2	1	0.0176199	120.2	2.11792	8	0.140959	3.75	5.5	0.0969096	128.2	2.25888	450	7.92897	1687.5	29.7336	1559.3	27.4748
2	2	0.0352399	120.2	2.11792	0	0	3.75	5.5	0.0969096	120.2	2.11792	450	7.92897	1687.5	29.7336	1567.3	27.6157
2	3	0.0528598	171.8	3.0271	0	0	7.75	7	0.12334	171.8	3.0271	450	7.92897	3487.5	61.4495	3315.7	58.4224
2	4	0.0704797	171.8	3.0271	0	0	7.75	7.5	0.13215	171.8	3.0271	450	7.92897	3487.5	61.4495	3315.7	58.4224
2	5	0.0880997	210.8	3.71428	0	0	9.5	12.5	0.220249	210.8	3.71428	450	7.92897	4275	75.3252	4064.2	71.6109
2	6	0.10572	210.8	3.71428	0	0	9.5	12.75	0.224654	210.8	3.71428	450	7.92897	4275	75.3252	4064.2	71.6109
3	1	0.0176199	330.8	5.82867	8	0.140959	2	3.75	0.0660748	338.8	5.96963	450	7.92897	900	15.8579	561.2	9.88831
3	2	0.0352399	330.8	5.82867	0	0	2	3.75	0.0660748	330.8	5.82867	450	7.92897	900	15.8579	569.2	10.0293
3	3	0.0528598	464.3	8.18094	0	0	5	6.25	0.110125	464.3	8.18094	450	7.92897	2250	39.6449	1785.7	31.4639
3	4	0.0704797	464.3	8.18094	0	0	5	5.5	0.0969096	464.3	8.18094	450	7.92897	2250	39.6449	1785.7	31.4639
3	5	0.0880997	565.8	9.96936	0	0	7	7.75	0.136554	565.8	9.96936	450	7.92897	3150	55.5028	2584.2	45.5334
3	6	0.10572	565.8	9.96936	0	0	7	7.5	0.13215	565.8	9.96936	450	7.92897	3150	55.5028	2584.2	45.5334
4	1	0.0176199	46.4	0.817565	8	0.140959	5	6.5	0.11453	54.4	0.958524	450	7.92897	2250	39.6449	2195.6	38.6863
4	2	0.0352399	46.4	0.817565	0	0	5	6.75	0.118935	46.4	0.817565	450	7.92897	2250	39.6449	2203.6	38.8273
4	3	0.0528598	69.5	1.22459	0	0	8.5	10	0.176199	69.5	1.22459	450	7.92897	3825	67.3962	3755.5	66.1717
4	4	0.0704797	69.5	1.22459	0	0	8.5	10	0.176199	69.5	1.22459	450	7.92897	3825	67.3962	3755.5	66.1717
4	5	0.0880997	93.5	1.64746	0	0	10.5	13.5	0.237869	93.5	1.64746	450	7.92897	4725	83.2542	4631.5	81.6067
4	6	0.10572	93.5	1.64746	0	0	10.5	13.5	0.237869	93.5	1.64746	450	7.92897	4725	83.2542	4631.5	81.6067
c	1	0.0176199	0	0	0	0	0.25	1.5	0.0264299	0	0	450	7.92897	112.5	1.98224	112.5	1.98224
c	2	0.0352399	0	0	0	0	0.25	1.5	0.0264299	0	0	450	7.92897	112.5	1.98224	112.5	1.98224
c	3	0.0528598	0	0	0	0	0.25	2	0.0352399	0	0	450	7.92897	112.5	1.98224	112.5	1.98224
c	4	0.0704797	0	0	0	0	0.25	2	0.0352399	0	0	450	7.92897	112.5	1.98224	112.5	1.98224
c	5	0.0880997	0	0	0	0	0.5	3	0.0528598	0	0	450	7.92897	225	3.96449	225	3.96449
c	6	0.10572	0	0	0	0	0.5	3	0.0528598	0	0	450	7.92897	225	3.96449	225	3.96449

## Sheet: HY
Date	T	Col	HY
28_4_2021	1	1	1.5
28_4_2021	1	2	2
28_4_2021	1	3	2.5
28_4_2021	1	4	2.5
28_4_2021	1	5	3.5
28_4_2021	1	6	3.5
28_4_2021	2	1	3.5
28_4_2021	2	2	3.75
28_4_2021	2	3	4.75
28_4_2021	2	4	4.75
28_4_2021	2	5	6.75
28_4_2021	2	6	6.75
28_4_2021	3	1	1.5
28_4_2021	3	2	1.75
28_4_2021	3	3	2.5
28_4_2021	3	4	3.5
28_4_2021	3	5	4
28_4_2021	3	6	4.75
28_4_2021	4	1	3.5
28_4_2021	4	2	3.5
28_4_2021	4	3	6.5
28_4_2021	4	4	6.5
28_4_2021	4	5	8
28_4_2021	4	6	8
28_4_2021	c	1	0.5
28_4_2021	c	2	0.5
28_4_2021	c	3	1
28_4_2021	c	4	1
28_4_2021	c	5	1.5
28_4_2021	c	6	1.5
2_10_2021	1	1	2.5
2_10_2021	1	2	2.5
2_10_2021	1	3	3
2_10_2021	1	4	3
2_10_2021	1	5	3.5
2_10_2021	1	6	3.5
2_10_2021	2	1	3.75
2_10_2021	2	2	3.75
2_10_2021	2	3	7.75
2_10_2021	2	4	7.75
2_10_2021	2	5	9.5
2_10_2021	2	6	9.5
2_10_2021	3	1	2
2_10_2021	3	2	2
2_10_2021	3	3	5
2_10_2021	3	4	5
2_10_2021	3	5	7
2_10_2021	3	6	7
2_10_2021	4	1	5
2_10_2021	4	2	5
2_10_2021	4	3	8.5
2_10_2021	4	4	8.5
2_10_2021	4	5	10.5
2_10_2021	4	6	10.5
2_10_2021	c	1	0.25
2_10_2021	c	2	0.25
2_10_2021	c	3	0.25
2_10_2021	c	4	0.25
2_10_2021	c	5	0.5
2_10_2021	c	6	0.5

## Sheet: all
T	Col	EA	LA	PA	NA	POA	HA	QC	DC	CS
1	1	100	250	350	25	38	200	0	0	2.5
1	2	100	250	350	25	38	200	0	0	2.5
1	3	125	270	370	30	45	300	0	0	4
1	4	125	270	370	30	45	300	0	0	4
1	5	140	290	390	35	52	400	0	0	6
1	6	140	290	390	35	52	400	0	0	6
2	1	100	250	350	25	38	200	0	0	2.5
2	2	100	250	350	25	38	200	0	0	2.5
2	3	125	270	370	30	45	300	0	0	4
2	4	125	270	370	30	45	300	0	0	4
2	5	140	290	390	35	52	400	0	0	6
2	6	140	290	390	35	52	400	0	0	6
3	1	100	250	350	25	38	200	0	0	2.5
3	2	100	250	350	25	38	200	0	0	2.5
3	3	125	270	370	30	45	300	0	0	4
3	4	125	270	370	30	45	300	0	0	4
3	5	140	290	390	35	52	400	0	0	6
3	6	140	290	390	35	52	400	0	0	6
4	1	100	250	350	25	38	200	0	0	2.5
4	2	100	250	350	25	38	200	0	0	2.5
4	3	125	270	370	30	45	300	0	0	4
4	4	125	270	370	30	45	300	0	0	4
4	5	140	290	390	35	52	400	0	0	6
4	6	140	290	390	35	52	400	0	0	6
c	1	100	250	350	25	38	200	0	0	2.5
c	2	100	250	350	25	38	200	0	0	2.5
c	3	125	270	370	30	45	300	0	0	4
c	4	125	270	370	30	45	300	0	0	4
c	5	140	290	390	35	52	400	0	0	6
c	6	140	290	390	35	52	400	0	0	6
1	1	120	255	360	26	30	151	0	0	2.5
1	2	123	260	355	25	29	150	0	0	2.5
1	3	125	287	375	31	35	243	0	0	4
1	4	129	288	380	30	36	241	0	0	4
1	5	136	300	400	34	40	310	0	0	6
1	6	140	301	397	35	42	305	0	0	6
2	1	160	283	375	27	38	158	0	0	2.5
2	2	162	280	380	28	38	155	0	0	2.5
2	3	185	294	395	32	45	250	0	0	4
2	4	189	300	394	34	45	254	0	0	4
2	5	192	320	410	40	52	345	0	0	6.25
2	6	210	323	412	43	52	340	0	0	6.25
3	1	115	260	365	26	35	155	0	0	2.5
3	2	117	259	363	25	34	156	0	0	2.5
3	3	126	290	380	32	40	246	0	0	4
3	4	130	292	385	30	41	247	0	0	4
3	5	137	310	400	37	48	317	0	0	6
3	6	142	307	399	35	47	316	0	0	6
4	1	170	285	385	28	38	162	0	0	2.75
4	2	172	287	385	29	38	164	0	0	2.75
4	3	193	305	410	35	45	257	0	0	4
4	4	200	307	415	34	45	259	0	0	4
4	5	220	330	435	40	52	355	0	0	6.25
4	6	222	333	430	38	52	357	0	0	6.25
c	1	94	205	252	22	20	100	0	0	2
c	2	90	200	250	20	21	105	0	0	2
c	3	100	207	260	26	31	110	0	0	3.5
c	4	95	203	255	25	30	111	0	0	3.5
c	5	98	205	263	27	42	200	0	0	5
c	6	97	203	260	30	40	203	0	0	5
1	1	138	373	430	26	30	118	0	0	2.5
1	2	142	375	437	27	29	120	0	0	2.5
1	3	159	382	474	32	35	235	0	0	4
1	4	161	385	470	33	36	236	0	0	4
1	5	185	393	475	37	40	297	0	0	6
1	6	186	395	470	38	42	300	0	0	6
2	1	285	397	492	32	39	164	0	0	3
2	2	286	395	490	33	40	160	0	0	3
2	3	293	455	507	38	46	255	0	0	4.25
2	4	290	450	505	39	47	252	0	0	4.25
2	5	312	475	510	43	49	343	0	0	6.5
2	6	310	474	511	47	50	340	0	0	6.5
3	1	157	367	478	26	33	151	0	0	2.75
3	2	155	365	485	28	33	150	0	0	2.75
3	3	283	373	490	33	36	240	0	0	4.25
3	4	280	375	491	34	37	241	0	0	4.25
3	5	241	394	490	43	43	308	0	0	6.25
3	6	245	400	495	40	41	313	0	0	6.25
4	1	325	424	520	32	45	172	0	0	3.5
4	2	325	420	530	36	46	173	0	0	3.5
4	3	343	433	550	41	50	264	0	0	4.5
4	4	340	430	551	40	53	267	0	0	4.5
4	5	347	442	560	48	55	355	0	0	7
4	6	345	440	563	50	56	358	0	0	7
c	1	77	97	137	17	23	60	0	0	2
c	2	75	98	135	15	20	62	0	0	2
c	3	90	185	150	18	34	65	0	0	3
c	4	89	181	160	16	30	64	0	0	3
c	5	85	180	175	18	38	100	0	0	4
c	6	82	187	170	20	37	99	0	0	4
1	1	280	415	492	32	35	99	0	0	2.75
1	2	281	413	491	33	36	100	0	0	2.75
1	3	322	425	590	37	39	217	0	0	4.25
1	4	318	423	592	38	37	220	0	0	4.25
1	5	317	444	624	48	49	292	0	0	6.25
1	6	323	443	623	51	46	296	0	0	6.25
2	1	546	640	642	50	43	167	0	0	3.25
2	2	545	643	640	49	42	165	0	0	3.25
2	3	566	653	735	55	47	256	0	0	4.5
2	4	567	650	732	57	48	253	0	0	4.5
2	5	592	670	763	66	56	345	0	0	7.25
2	6	590	671	767	70	57	342	1	0	7.25
3	1	277	472	580	35	35	151	0	0	3
3	2	275	475	580	36	37	151	0	0	3
3	3	370	488	595	38	40	233	0	0	4.5
3	4	368	490	595	40	38	243	0	0	4.5
3	5	423	526	650	52	50	316	0	0	6.5
3	6	425	525	660	50	47	312	0	0	6.5
4	1	573	650	689	53	47	175	0	0	4.5
4	2	575	655	700	54	48	179	0	0	4.5
4	3	588	675	750	66	55	267	0	0	5.5
4	4	590	673	751	64	57	266	0	0	5.5
4	5	594	679	790	73	65	357	1	0	8.5
4	6	595	680	795	78	66	358	1	0	8.25
c	1	59	70	97	9	9	30	0	0	2
c	2	50	65	90	8	10	31	0	0	2
c	3	70	93	95	6	14	35	0	0	2.75
c	4	65	92	93	7	13	37	0	0	2.75
c	5	62	105	99	9	22	45	0	0	3.5
c	6	60	100	98	8	20	48	0	0	3.5
1	1	413	556	653	45	38	134	0	0	2.75
1	2	412	553	650	43	39	130	0	0	2.75
1	3	428	571	700	46	43	200	0	0	4.25
1	4	427	570	701	45	47	222	0	0	4.25
1	5	479	583	715	55	55	310	0	0	6.25
1	6	481	586	713	56	56	315	0	0	6.25
2	1	795	850	843	65	46	169	0	0	3.5
2	2	797	853	845	65	47	167	0	0	3.5
2	3	805	877	872	70	60	258	0	0	5
2	4	806	875	875	72	66	256	0	0	5
2	5	820	895	921	85	75	347	1	0	8
2	6	821	898	922	85	76	345	1	0	8.5
3	1	420	595	700	49	39	148	0	0	3
3	2	425	590	705	47	40	140	0	0	3
3	3	445	624	740	57	46	228	0	0	4.5
3	4	444	625	745	56	51	230	0	0	4.5
3	5	530	653	765	71	65	325	0	0	6.5
3	6	532	655	764	73	66	335	0	0	6.5
4	1	847	900	890	70	55	180	0	0	5.25
4	2	850	905	895	73	56	188	0	0	5.5
4	3	872	925	905	80	76	279	0	0	6.5
4	4	875	920	907	80	77	280	0	0	6.5
4	5	877	950	945	100	85	360	1	0	9
4	6	880	952	948	105	90	368	1	2	9.5
c	1	27	40	62	5	4	13	0	0	2
c	2	25	42	60	4	3	15	0	0	2
c	3	33	72	65	3	5	25	0	0	2.75
c	4	30	70	64	4	4	22	0	0	2.75
c	5	37	86	66	5	7	30	0	0	3.5
c	6	35	80	65	6	6	25	1	0	3.5
1	1	132	260	367	24	38	155	0	0	2.5
1	2	130	263	369	26	37	156	0	0	2.5
1	3	133	294	384	28	38	253	0	0	4
1	4	130	295	382	32	37	250	0	0	4
1	5	147	309	411	34	40	320	0	0	6
1	6	145	310	410	36	42	325	0	0	6
2	1	170	298	396	26	40	162	0	0	3.25
2	2	169	302	400	28	42	160	0	0	3.25
2	3	190	320	420	32	41	270	0	0	4.25
2	4	195	310	410	35	43	268	0	0	4.25
2	5	207	355	430	40	47	350	0	0	7.75
2	6	213	355	433	43	48	360	0	0	7.5
3	1	130	270	370	27	36	137	0	0	2.25
3	2	133	273	373	23	37	143	0	0	2.25
3	3	137	285	390	29	38	245	0	0	4.25
3	4	136	288	380	31	39	250	0	0	4.25
3	5	150	320	400	33	40	325	0	0	6.25
3	6	152	324	411	37	43	326	0	0	6.25
4	1	182	310	398	28	41	180	0	0	4.5
4	2	184	305	402	29	40	175	0	0	4.5
4	3	200	322	423	35	42	273	0	0	5.75
4	4	208	317	414	34	43	272	0	0	5.75
4	5	215	345	450	40	47	360	0	0	8.75
4	6	220	342	445	38	49	365	0	0	8.75
c	1	100	235	340	23	22	99	0	0	1.75
c	2	100	250	350	22	23	101	0	0	1.75
c	3	125	267	360	25	35	120	0	0	2.5
c	4	120	273	355	28	30	123	0	0	2.5
c	5	130	281	382	30	36	230	0	0	3.25
c	6	130	285	385	31	40	240	0	0	3.25
1	1	149	385	478	26	39	160	0	0	2.75
1	2	151	385	482	28	37	162	0	0	2.75
1	3	172	395	489	33	44	260	0	0	4.25
1	4	168	390	491	35	46	262	0	0	4.25
1	5	197	400	499	40	52	348	0	0	6.25
1	6	203	400	501	39	55	352	0	0	6.25
2	1	298	409	505	35	53	188	0	0	3.5
2	2	302	412	509	36	50	192	0	0	3.5
2	3	303	470	513	40	60	290	0	0	5
2	4	307	468	517	43	62	294	0	0	5
2	5	337	476	525	47	74	389	0	0	8
2	6	343	484	525	52	76	391	0	0	8.5
3	1	170	380	478	28	45	177	0	0	3
3	2	170	381	482	29	50	183	0	0	3
3	3	198	397	489	35	60	250	0	0	4.5
3	4	202	399	491	37	50	260	0	0	4.5
3	5	254	410	497	43	70	353	0	0	6.5
3	6	257	410	503	42	62	355	0	0	6.5
4	1	340	428	508	35	53	190	0	0	4.75
4	2	342	432	512	38	52	194	0	0	4.75
4	3	350	439	524	42	61	293	0	0	6
4	4	351	441	526	44	62	295	0	0	6
4	5	363	452	568	50	77	393	0	0	9
4	6	364	458	572	52	75	397	0	0	9
c	1	90	198	258	17	19	58	0	0	1.75
c	2	89	202	262	19	21	62	0	0	1.75
c	3	115	247	267	17	20	93	0	0	2.5
c	4	100	253	273	21	24	97	0	0	2.5
c	5	120	269	369	18	26	197	0	0	3.25
c	6	120	271	371	22	28	203	0	0	3.25
1	1	297	420	591	35	46	167	0	0	3
1	2	303	420	593	36	48	173	0	0	3
1	3	353	431	604	37	61	270	0	0	4.5
1	4	352	430	606	43	63	272	0	0	4.5
1	5	360	530	637	51	75	360	0	0	6.5
1	6	365	545	642	52	79	362	0	0	6.5
2	1	570	659	753	52	78	218	0	0	4
2	2	572	662	759	53	82	220	0	0	4
2	3	594	670	767	58	88	317	0	0	6
2	4	596	672	770	62	90	323	0	0	5.5
2	5	611	679	777	70	102	323	1	1	10
2	6	609	681	783	75	108	327	1	1	10.5
3	1	299	496	591	38	58	188	0	0	3.25
3	2	301	504	595	37	60	192	0	0	3.25
3	3	397	512	604	43	65	260	0	0	4.75
3	4	393	518	608	42	67	270	0	0	4.75
3	5	448	547	613	55	90	360	0	0	6.75
3	6	452	553	617	53	89	364	0	0	6.75
4	1	600	660	760	54	83	226	0	0	5.5
4	2	600	660	762	58	88	225	0	0	5.5
4	3	607	683	773	68	89	320	0	0	7.5
4	4	608	687	777	65	94	325	0	0	8
4	5	620	695	788	75	109	425	1	1	11
4	6	621	696	786	80	111	429	2	1	11
c	1	80	87	197	7	8	29	0	0	1.5
c	2	79	93	203	13	9	31	0	0	1.5
c	3	98	97	208	12	11	65	0	0	2
c	4	80	103	212	13	9	75	0	0	2
c	5	100	110	219	9	13	83	0	0	3
c	6	100	110	221	11	11	87	0	0	3
1	1	423	577	706	43	73	180	0	0	3.5
1	2	425	583	710	47	79	181	0	0	3.25
1	3	438	590	716	49	89	289	0	0	5
1	4	439	594	717	51	91	291	0	0	5.25
1	5	495	615	766	55	105	394	0	0	7.5
1	6	505	617	770	65	106	396	0	1	7.75
2	1	820	886	879	68	117	250	0	0	5.5
2	2	815	885	881	72	123	254	0	0	5.5
2	3	820	897	897	75	135	400	0	0	7
2	4	825	896	900	77	137	390	0	0	7.5
2	5	850	902	955	87	159	392	1	1	12.5
2	6	853	908	956	93	161	398	2	1	12.75
3	1	447	608	715	48	85	197	0	0	3.75
3	2	453	612	717	52	82	203	0	0	3.75
3	3	462	649	727	59	97	270	0	0	6.25
3	4	458	651	733	61	100	283	0	0	5.5
3	5	550	685	779	75	110	373	1	0	7.75
3	6	548	686	781	70	112	377	0	1	7.5
4	1	896	915	899	75	126	297	0	0	6.5
4	2	904	916	901	78	127	303	0	0	6.75
4	3	910	934	915	83	137	398	0	0	10
4	4	912	936	910	88	140	402	0	0	10
4	5	930	958	967	105	168	520	2	2	13.5
4	6	931	962	966	110	172	525	2	2	13.5
c	1	34	74	94	8	4	14	0	0	1.5
c	2	36	76	106	5	6	16	0	0	1.5
c	3	43	78	105	9	4	28	0	0	2
c	4	47	82	110	6	5	32	0	0	2
c	5	52	90	117	5	7	43	0	0	3
c	6	58	90	123	8	5	47	0	0	3
